# Supplementary material for: The mitochondrial genome and phylogenetic position of a conehead katydid Euconocephalus pallidus (Insecta: Orthoptera)
Source: Mitochondrial DNA B Resour. 2022 Mar 25;7(3):533–4. doi: 10.1080/23802359.2022.2054373 (PMC8959523; doi:10.1080/23802359.2022.2054373)
Supplement: Supplemental Material [file TMDN_A_2054373_SM2019.xlsx]

## Sheet: Sheet1
Name	Start	Stop	Strand	Length	Start/stop codon
trnI	1	67	J	67
trnQ	65	133	N	69
trnM	133	199	J	67
nad2	200	1231	J	1032	ATT/TAA
trnW	1235	1301	J	67
trnC	1294	1359	N	66
trnY	1364	1429	N	66
cox1	1428	2961	J	1534	CCG/T--
trnL2	2962	3026	J	65
cox2	3034	3724	J	691	ATG/T--
trnK	3725	3794	J	70
trnD	3794	3859	J	66
atp8	3860	4021	J	162	ATT/TAA
atp6	4015	4689	J	675	ATG/TAA
cox3	4692	5479	J	788	ATG/TA-
trnG	5480	5543	J	64
nad3	5544	5897	J	354	ATT/TAA
trnA	5902	5964	J	63
trnR	5965	6028	J	64
trnN	6052	6118	J	67
trnS1	6121	6187	J	67
trnE	6191	6258	J	68
trnF	6257	6323	N	67
nad5	6324	8055	N	1732	ATT/T--
trnH	8056	8123	N	68
nad4	8124	9463	N	1340	ATG/TA-
nad4l	9457	9753	N	297	ATG/TAA
trnT	9756	9822	J	67
trnP	9822	9885	N	64
nad6	9887	10407	J	521	ATA/TA-
cob	10408	11542	J	1135	ATG/T--
trnS2	11543	11611	J	69
nad1	11634	12575	N	942	GTG/TAA
trnL1	12576	12640	N	65
rrnL	12641	13965	N	1325
trnV	13966	14037	N	72
rrnS	14038	14859	N	822
A+T-rich region	14860	15888	J	1029
